# Supplementary material for: Evaluation of CTB-sLip for Targeting Lung Metastasis of Colorectal Cancer
Source: Pharmaceutics. 2022 Apr 15;14(4):868. doi: 10.3390/pharmaceutics14040868 (PMC9032673; doi:10.3390/pharmaceutics14040868)
Supplement: Supplementary file 1 [file pharmaceutics-14-00868-s001.zip]

Archive with 1 entries (1 files):
- pharmaceutics-1637268-supplementary.pdf
